# Supplementary material for: Effect of Tertiary Lymphoid Structures on Prognosis of Patients with Hepatocellular Carcinoma and Preliminary Exploration of Its Formation Mechanism
Source: Cancers (Basel). 2022 Oct 21;14(20):5157. doi: 10.3390/cancers14205157 (PMC9601110; doi:10.3390/cancers14205157)
Supplement: Supplementary file 1 [file cancers-14-05157-s001.zip]

Archive with 1 entries (1 files):
- cancers-1942510-supplementary.pdf
